# Supplementary material for: Current status and trends in the study of intestinal flora in cognitive disorders: a bibliometric and visual analysis
Source: Front Microbiol. 2025 May 27;16:1577597. doi: 10.3389/fmicb.2025.1577597 (PMC12148866; doi:10.3389/fmicb.2025.1577597)
Supplement: Supplementary file 1 [file Table_1.xlsx]

## Sheet: Sheet2
Abbreviations of journals	Full name of journal
SCI REP-UK	Scientific Reports (United Kingdom)
PLOS ONE	PLOS ONE
J ALZHEIMERS DIS	Journal of Alzheimer's Disease
NATURE	Nature
NUTRIENTS	Nutrients
BRAIN BEHAV IMMUN	Brain, Behavior, and Immunity
P NATL ACAD SCI USA	Proceedings of the National Academy of Sciences of the United States of America
CELL	Cell
INT J MOL SCI	International Journal of Molecular Sciences
FRONT AGING NEUROSCI	Frontiers in Aging Neuroscience
SCIENCE	Science
J NEUROINFLAMM	Journal of Neuroinflammation
NEUROBIOL AGING	Neurobiology of Aging
NAT COMMUN	Nature Communications
ALZHEIMERS DEMENT	Alzheimer's & Dementia: The Journal of the Alzheimer's Association
GUT	Gut
NEUROLOGY	Neurology
FRONT IMMUNOL	Frontiers in Immunology
MOL NEUROBIOL	Molecular Neurobiology
J NEUROSCI	Journal of Neuroscience
LANCET	The Lancet
GUT MICROBES	Gut Microbes
FRONT MICROBIOL	Frontiers in Microbiology
MICROBIOME	Microbiome
FRONT NEUROSCI-SWITZ	Frontiers in Neuroscience (Switzerland)
NAT NEUROSCI	Nature Neuroscience
LANCET NEUROL	The Lancet Neurology
BEHAV BRAIN RES	Behavioural Brain Research
NAT REV NEUROSCI	Nature Reviews Neuroscience
